# Supplementary material for: Potency Evaluations of Recombinant Botulinum Neurotoxin A1 Mutants Designed to Reduce Toxicity
Source: Int J Mol Sci. 2024 Aug 17;25(16):8955. doi: 10.3390/ijms25168955 (PMC11355004; doi:10.3390/ijms25168955)
Supplement: Supplementary file 1 [file ijms-25-08955-s001.zip]

Archive with 1 entries (1 files):
- ijms-3073177-supplementary.pdf
